# Supplementary material for: Assessment of Compliance with National and International Guidelines in the Empirical Management of Community-Acquired Pneumonia (CAP) in Lebanese Hospitals: A Multicenter Retrospective Cohort Study
Source: Antibiotics (Basel). 2026 May 30;15(6):551. doi: 10.3390/antibiotics15060551 (PMC13295471; doi:10.3390/antibiotics15060551)
Supplement: Supplementary file 1 [file antibiotics-15-00551-s001.zip]

Archive with 1 entries (1 files):
- antibiotics-4114743-supplementary.pdf
